# Supplementary material for: The association of sarcopenia, possible sarcopenia and cognitive impairment: A systematic review and meta-analysis
Source: PLoS One. 2025 May 28;20(5):e0324258. doi: 10.1371/journal.pone.0324258 (PMC12118908; doi:10.1371/journal.pone.0324258)
Supplement: S4 Data — (XLSX) [file pone.0324258.s004.xlsx]

## Sheet: Sheet1
Number	Author	Year	Country	Continent	Source of participants	Study design	Sample size	Number of individuals with sarcopenia	Female（%）	Age, mean	Type of cognitive impairment	Crude OR/RR/HR	adjusted OR/RR/HR	Covariates	adjusted for age and gender	Sarcopenia diagnosis criteria	Muscle mass assessment tools	Cognition assessment tools	Cut-off points
1	Bai	2021	China	Asia	Community	Cross-sectional	428	152	60.32	86.34±3.57	MCI	1 .935（1 .211-3.093） female：3.004（1 .639-5.508） male：1.044（0.488-2.234）	1.856(1.035-3.327) female:3.256（1 .474-7.192） male：0.843（0.290-2.449）	age, gender, education, physical activity, smoking, alcohol, ADL disability, hypertension, diabetes, chronic heart disease, obesity, depression		AWGS2019	BIA	MoCA	≤19
2	Deng	2022	China	Asia	Hospital	Cross-sectional	836	244	58.61	77.19±8.38	CI	8.28（4.02-17.08） female：19.24（4.52-81.82） male：5.14（2.14-12.35）	5.86（2.74-12.55） female：15.17（47-66.39） male：3.25（1.22-8.7）	age, gender, smoking, alcohol, stroke, mental health, respiratory disease, diabetes, hypertension, chronic heart disease, osteoporosis		AWGS2019	BIA	MMSE	Illiterate ≤17 points, primary ≤20 points, junior high school and above ≤24 points
3	Sun	2023	China	Asia	Community	Cross-sectional	1268	100	69.6	71.8±5.8	MCI	1.80(1.04-3.10)	1.57(0.84-2.95)	age, gender, marital status, living alone, smoking, alcohol, physical activity, nutrition status, BMI, hypertension, osteoarthritis		AWGS 2019	BIA	MMSE	Illiteracy ≤17 points, primary education ≤20 points, secondary school and above education ≤24 points
4	Wang	2018	China	Asia	Community	Cross-sectional	915	71	50.71	68.27±6.24	CI	3.38（1.96-5.83） female：3.80（1.94-7.44） male：2.30（0.83-6.41）	2.63（1.33-5.21） female：2.59（1.15-5.85） male：1.83（0.58-5.76）	age, gender, smoking, physical activity, BMI, medication, chronic disease, depression		AWGS2014	BIA	MMSE	＜24
5	Batsis	2021	America	North America	Community	Cohort 8years	5822	2292	55.7	75-80	CI	HR:2.49 (2.23–2.78)	HR:1.6 (1.42–1.8)	age category, gender, smoking, status, education，comorbidities (heart disease, hypertension, diabetes, lung disease, stroke, cancer, ever walk)		FNIH	/	AD-8 or 10-word recall task or Orientation or clock-drawing test	An AD-8 score of 2 or more classified participants as having impaired cognitive function; If there is no AD test, then look at the tests in other areas, and the presence of cognitive impairment in any area is assessed as cognitive impairment
6	Bian	2023	China	Asia	Community	Cross-sectional	720	55	59.44	70.92±4.73	CI	1.767 (1.142, 2.734)	1.650 (1.048, 2.596)	age, gender, education, annual household income, living alone, BMI, hypertension, diabetes, cancer, chronic heart disease, Morse, GDS-15, social support level		AWGS 2019	BIA	Memory Guard	Automatic identification of computer tools
7	Chen	2021	China	Asia	Community	Cross-sectional	1394	148	58.82	not clear	MCI	2.34(1.60,3.43)	1.67(1.04,2.68)	age, gender, marital status, living alone, education, sleeping duration, nutrition status, physical activity, BMI, number of medications, stroke, osteoarthritis		AWGS2014	BIA	MMSE	scores ≤ 17, 20, and 24 points for people with the educational level of illiteracy, elementary school, and secondary school or above, respectivel
8	Cipolli	2021	Brazil	South America	Community	Cross-sectional	529	72	70. 1	80.8±4.9	CI	possible sarcopenia：2.53 (1.49–4.30)	possible sarcopenia：2.52 (1.42–4.47)	age, gender, education, physical activity, hypertension, diabetes, obesity, depression		EWGSOP 2		MMSE	17 points for individuals who were illiterate and without formal education; 22 for those with 1 to 4 years of schooling; 24 for those with 5 to 8 years; and 26 for those with 9 years or more.
9	Dost	2022	Turkey	Europe	Hospital	Cross-sectional	662	possible sarcopenia：206 sarcopenia：59	67.4	73.60±7.50	AD	possible sarcopenia：4.286（2.851–6.443） sarcopenia：5.346（2.876–9.938）	possible sarcopenia：2.987（1.805–4.944） sarcopenia：3.723（1.740–7.968）	age, gender, education, Age-Adjusted Charlson Comorbidity Index, number of drugs, recurrent falls, vitamin B12, vitamin D, estimated glomerular filtration rate		EWGSOP2	BIA	NIA/AA
10	Fu	2023	China	Asia	Community	Cross-sectional	2451	134	89.9	62.1±6.1	MCI		1.50 (1.06, 2.14)	employment status,living alone, income, education level, marital status, smoking status, alcohol intake, physical activity,hypertension, diabetes, and cardiovascular disease	1.57（1.12-2.20）	AWGS 2019	BIA	AVLT or DSST or VFT or TMT-B	Petersen
11	Hu	2022	China	Asia	Community	Cohort 3years	2982		43.8	67.3 ± 6.0	MCI	possible sarcopenia：1.75 (1.38, 2.23) sarcopenia：2.85 (1.94, 4.18)	possible sarcopenia：1.43 (1.06, 1.91) sarcopenia：1.72 (1.04, 2.86)	age, gender, residential area, education, marital status, average household income, smoking, alcohol, daily sleep time, BMI, comorbidities, depression		AWGS2019	ASM=0.193×weight（kg） +0.107×height（cm）-4.157×gender-0.037×age（years）-2.631	HRS	used aging-associated cognitive decline (AACD) to define MCI, namely, at least 1 standard deviation (SD) be_x0002_low the age standard.
12	Huang	2015	China	Asia	Community	Cross-sectional	731	50	46.2	73.4 ± 5.4	CI	2.72 (1.328-5.569)	1.50 (0.641-3.490)	age, gender, BMI, alcohol, physical activity, Charlson comorbidity index, Functional Autonomy Measurement System, depression	2.28 (1.069-4.857)	AWGS2014	DXA	MMSE	Illiterate < 16 Education study less than 6 years < 21 Other < 24
13	Jacob	2021	six countries		Community	Cross-sectional	12912 China：4823 Ghana：1841 India：2149 Mexico：1124 Russia：1663 South Africa：1312		54.8	72.2±10.8	MCI		1.600（1.320-1.930） male：1.740（1.350-2.230） female：1.630（1.250-2.130） South Africa：0.690（0.110-4.240） Ghana：1.220（0.640-2.310） Mexico：1.270（0.590-2.710） Russia：1.380（0.390-4.870）China：1.640（1.290-2.080） India：1.940（1.260-3.010）	education, family income, physical activity, smoking, alcohol, hypertension, diabetes		EWGSOP2	SMM formula：0.244∗weight + 7.8∗height + 6.6∗sex– 0.098∗age + race –3.3 (where female = 0 and male = 1; race = 0 [White and Hispanic], race = 1.9 [Black] and race=–1.6[Asian])	NIA/AA
14	Kim	2019	Korea	Asia	Community	Cross-sectional	1887	163	48.3	75.8 ± 3.9	CI		male:1.76（1.04–2.99）	age, education, smoking, alcohol, nutritional status, physical activity, BMI, number of comorbidities, self-reported health status, depression		AWGS2014	DXA	MMSE	The global cognitive dysfunction was defined as 1.5 standard deviations (SDs) below the age-, sex-, and education-specific norms of the Korean version of the Mini-Mental State Examination
15	Lee	2023	Korea	Asia	Hospital	Cross-sectional	286	219	40.21	74.03	MCI	2.59 (1.33, 5.02) male：1.89 (0.79, 4.45) female：3.79 (1.33, 10.81)	2.49 (1.23, 5.05) male：1.50 (0.57, 3.96) female：4.72 (1.39, 15.97)	age, education, family income, marital status, smoking, alcohol, physical activity, disease history (hypertension, diabetes), APOE 4 genotype		AWGS 2019	BIA	SNSB-C	Subjects was diagnosed with cognitive decline when an score was below the 16th percentile in each SNSB-C domain after comparing with age- and education-matched norms
16	Lee	2018	Korea	Asia	Community	Cross-sectional	201	possible sarcopenia：84 sarcopenia：26	100	74.3±6.6	MCI	possible sarcopenia：2.632 (1.070-6.474) sarcopenia：5.493 (1.854-16.270)	possible sarcopenia：2.361 (0.914-6.009) sarcopenia：4.502 (1.317-15.319)	age, education, BMI, lean body mass		AWGS2014，If there is only LMM, it is diagnosed as possible sarcopenia	DXA	MMSE	≤23
17	Nishiguchi	2016	Japan	Asia	Community	Cohort 1year	131	10	62.6	74.2±5.3	CD		7.86 (1.53-40.5)	age, gender, education, family structure, BMI, the pre-MMSE score		AWGS2014	BIA	MMSE	A decrease of 2 points or more from baseline is considered cognitive decline
18	O'Donovan	2022	Colombia	South America	Community	Cross-sectional	5760	3374	59.64	71±8	MCI	possible sarcopenia：1.82 (1.27, 2.60)	possible sarcopenia：1.84 (1.25, 2.71)	age, sex, height, education, income, civil，status, smoking, and alcohol drinking		EWGSOP2		shorter version of MMSE	≤12
19	Ohta	2023	Japan	Asia	Community	Cross-sectional	6426	868	65.45	74±9	CI	3.16 (2.37, 4.21) male：2.92 (1.91, 4.46) female： 3.37 (2.28, 4.96) severe sarcopenia： 9.91 (7.11, 13.81) male severe：6.14 (3.52, 9.74) female severe：13.50 (8.88, 20.52)	2.19 (1.54, 3.13) male： 2.00 (1.14, 3.51) female：2.36 (1.48, 3.76) severe sarcopenia： 3.43 (2.14, 5.49) male severe：2.78 (1.24, 6.23) female severe：4.18 (2.31, 7.56)	age, gender, educational attainment, smoking status, drinking status, cohort categories, living alone, history of non-communicable diseases (hypertension, diabetes, dyslipidemia, and stroke), geriatric depressive symptom (GDS ≥ 5), frequency of going outdoors, and exercise habits		AWGS 2019	BIA	MMSE	＜24
20	Papachristou	2015	British	Europe	Community	Cross-sectional	1570		0	78	MCI	RR=1.41 (0.58–3.39) severe sarcopenia RR=1.31 (0.53–3.22)	RR=1.72 (0.67–4.40) severe sarcopenia：1.40 (0.56–3.51)	age, alcohol, social class, physical activity, smoking, history of cardiovascular disease and diabetes		FNIH→sarcopenia EWGSOP→severe sarcopenia	sarcopenia：BMI severe sarcopenia：BIA	TYM	mild cognitive impairment (MCI) or severe cognitive impairment (SCI) groups. Total scores below 33 and scores between 33 and 45 (if older than 80 years of age) or 46 (if younger than 80 years of age
21	Peng	2019	China	Asia	Community	Cross-sectional	417	46	54.44	76	CI	3.62（1.71–7.65）	2.69（1.11–6.55） male：1.22（0.22-6.67）	age, gender, education, physical activity, APOE e4 status, depression		AWGS2014		MoCA	≤24
22	Ramoo	2022	Malaysia	Asia	Community	Cohort 1year	1946	207	62.4	60-79(86.0%)	CI	RR=2.13 (1.46–3.09) sever sarcopenia：2.85 (1.95–4.15)	RR=1.80 (1.18–2.75) sever sarcopenia：2.01 (1.24–3.27)	age, gender, physical activity, depressive symptoms, chronic pain, visual and hearing impairment		AWGS 2019	BIA	MMSE	Illiteracy < 25, primary < 27, secondary and above < 29
23	Salinas-Rodríguez	2021	Mexico	America	Community	Cohort 8years	496	52	65.1	65.5±7.3	MCI	1.89（1.19-3.00）	1.74（1.02-2.96）	age, gender, education, marital status, paid job, physical activity, smoking, alcohol, vegetable and fruit intake, frailty status, diabetes, stroke, depression, hypercholesterolaemia, hypertriglycaemia, hypertension, follow-up time duration, BMI, baseline MCI or cognitive function		EWGSOP2	formula	NIA/AA	Cognitive function was assessed by a comprehensive cognitive score on five different cognitive tests: immediate and delayed recall, forward and backward number span, and semantic language fluency
24	Someya	2022	Japan	Asia	Community	Cross-sectional	1615	236	57.6	73.1 ± 5.4	MCI AD		possible sarcopenia MCI:1.33 (0.92-1.93) male：1.48 (0.87-2.50) female：1.17 (0.68-2.01) possible sarcopenia AD:3.40 (1.61-7.20) male：2.84 (0.83-9.67) female：3.56 (1.36-9.33)	age, gender, education, physical activity, hypertension, diabetes, dyslipidemia, depression		AWGS 2019 possible sarcopenia	DXA	MocA MMSE	MocA≤22→MCI MMSE≤23→AD
25	Suzan	2022	Turkey	Europe	Hospital	Cross-sectional	339	111	71.68	76.9±7.1	AD	2.689 (1.542-4.688)	2.048 (1.049-3.998)	Parkinson’s disease, Polypharmacy, Malnutrition, depression, Delirium, Insomnia, Urinary incontinence		EWGSOP2	DXA	MMSE	≤20
26	van Kan	2013	France	Europe	Community	Cross-sectional	2691		100	≥75	CI	1.39 (0.90–2.12)	1.18 (0.73–1.90)	age, education, ADL disability, physical activity, recruitment center		EWGSOP	DXA	SPMSQ	＜8
27	Weng	2023	China	Asia	Community	Cross-sectional	176	30	63.07	71.4± 4.8	AD	4.58 (1.57–13.36)	5.35 (1.27–22.46)	age, gender, height, weight, smoking, drinking, hypertension, diabetes, education, low physical activity, mini-nutritional assessments, and Hamilton Depression Scale-17	4.40 (1.49–13.01)	AWGS 2019	BIA	NIA/AA	mild：【21，26】 moderate：【10，20】
28	Wu	2021	China	Asia	Community	Cross-sectional	2525	2032	0.9	84.5 ± 11.3	CI	4.81 (3.62−6.40)	2.55 (1.86−3.50)	age, gender, national, education, marital status, smoking, alcohol, physical activity, BMI, hypertension, diabetes, heart disease, respiratory disease		Ishii	CC	MMSE	≤23
29	Xu	2020	China	Asia	Community	Cross-sectional	582	155	57.7	86.4±3.5	CI	2.07 (1.31–3.27)	1.96 (1.17–3.27)	age, gender, education, marital status, smoking, alcohol, physical activity, BMI, coronary heart disease, stroke, hypertension, diabetes, chronic obstructive pulmonary disease, chronic kidney disease, osteoarthritis, tumors of any type, depression	2.09 (1.32–3.33)	AWGS2014	BIA	MoCA	80-90：≤24 ≥90：≤23
30	Zhu	2021	China	Asia	Community	Cross-sectional	923	98	58.61	72.37±5.23	CI	2.04 (1.16–3.57)	2.22 (0.94–5.21)	age, gender, smoking, alcohol, BMI, BFR, hypertension, diabetes, dyslipidemia,		AWGS2014	BIA	MMSE	Illiteracy < 20; Education 1 to 6 years < 22: Other < 27
31	Ling	2024	United Kingdom	Europe	Community	Cohort 13.6year	483637	possible sarcopenia：43027	54.2	58（50.00,63.00）	AD		HR possible sarcopenia:1.32(1.21–1.43)	age, gender, Townsend deprivation index, education, ethnicity, smoking, sleep duration and healthy diet, history of diseases (diabetes, high cholesterol, stroke, hypertension and cardiovascular disease)		EWGSOP2	BIA
